# Supplementary material for: Beyond traditional methods: Innovative integration of LISS IV and Sentinel 2A imagery for unparalleled insight into Himalayan ibex habitat suitability
Source: PLoS One. 2024 Oct 21;19(10):e0306917. doi: 10.1371/journal.pone.0306917 (PMC11493286; doi:10.1371/journal.pone.0306917)
Supplement: S1 File — (CSV) [file pone.0306917.s009.csv]

species	X	Y
Ibex	710791.6494	3611850.045
Ibex	708222.7112	3614495.563
Ibex	709200.5272	3619344.328
Ibex	707769.3931	3621915.025
Ibex	696683.8007	3607529.879
Ibex	695184.7269	3604893.358
Ibex	694164.4916	3605062.824
Ibex	698204.6342	3608031.376
Ibex	697727.0604	3608424.547
Ibex	701110.1619	3608489.481
Ibex	702553.7535	3610835.215
Ibex	707745.5161	3617611.64
Ibex	708372.709	3617501.17
Ibex	698974.1331	3605076.707
Ibex	691630.6473	3604316.886
Ibex	709642.0454	3622142.045
Ibex	703489.0879	3621763.562
Ibex	704619.7392	3611882.52
Ibex	709113.4217	3615338.334
Ibex	699005.84	3610859.207
Ibex	695448.0623	3604852.04
Ibex	713290.3916	3625057.356
Ibex	709994.3618	3622934.134
Ibex	705397.3638	3612479.075
Ibex	706755.2721	3612383.9
Ibex	704026.614	3622096.057
Ibex	701150.6228	3621108.223
Ibex	702757.0985	3624312.89
Ibex	701504.356	3619302.039
Ibex	700845.5091	3622246.909
Ibex	704104.0853	3620980.816
Ibex	709781.9084	3623192.495
Ibex	710245.2487	3623327.334
Ibex	704309.1889	3609926.984
Ibex	710236.0747	3623413.051
Ibex	699080.6385	3611062.593
Ibex	704677.1705	3618831.211
Ibex	707384.0359	3618498.497
Ibex	700782.5119	3608506.495
Ibex	700716.0836	3607794.095
Ibex	702674.7382	3612477.307
Ibex	711959.6888	3626381.752
Ibex	707421.3538	3621704.144
Ibex	693636.1508	3608692.244
Ibex	707444.1849	3619362.6
Ibex	704957.0207	3619883.978
Ibex	701727.2137	3619638.577
Ibex	702380	3614220
Ibex	701716.5779	3622511.199
Ibex	700226.177	3623703.149
Ibex	698587.5694	3610087.297
Ibex	698020.725	3608147.897
Ibex	703809.8639	3613551.325
Ibex	709043.1574	3622025.358
Ibex	703840.2128	3613184.435
Ibex	696225.5912	3605343.158
Ibex	703474.5199	3613809.279
Ibex	708451.0183	3620254.532
Ibex	693286.5776	3606553.714
Ibex	694345.0044	3605348.538
Ibex	707663.1337	3618725.952
Ibex	707152.1636	3617630.113
Ibex	698060.4717	3607879.696
Ibex	703350.0982	3622459.827
Ibex	703973.783	3614320.803
Ibex	694726.4964	3607623.718
Ibex	694833.446	3608554.888
Ibex	696228.2185	3605321.93
Ibex	707035.3848	3617720.835
Ibex	704658.613	3618846.691
Ibex	709495.4693	3622679.45
Ibex	699684.5573	3607390.694
Ibex	708098.509	3617477.729
Ibex	709328.1633	3621837.9
Ibex	710081.4053	3623412.717
Ibex	710701.9074	3624774.552
Ibex	709029.864	3622067.122
Ibex	710084.8398	3623589.412
Ibex	712134.7354	3625648.836
Ibex	700271.2319	3607264.896
Ibex	700234.8442	3610574.322
Ibex	702140.581	3612350.84
